# Supplementary material for: Efficacy and Toxicity of Bevacizumab in Children with NF2-Related Schwannomatosis: A Systematic Review
Source: Cancers (Basel). 2025 Feb 4;17(3):519. doi: 10.3390/cancers17030519 (PMC11817438; doi:10.3390/cancers17030519)
Supplement: Supplementary file 1 [file cancers-17-00519-s001.zip]

Archive with 1 entries (1 files):
- cancers-3385653-supplementary.pdf
